# Supplementary material for: Carnosic Acid Shows Higher Neuroprotective Efficiency than Edaravone or Ebselen in In Vitro Models of Neuronal Cell Damage
Source: Molecules. 2023 Dec 24;29(1):119. doi: 10.3390/molecules29010119 (PMC10779571; doi:10.3390/molecules29010119)
Supplement: Supplementary file 1 [file molecules-29-00119-s001.zip]

Archive with 1 entries (1 files):
- molecules-2749816-supplementary.pdf
